# Supplementary material for: Genome-Wide Analysis of Copy Number Variation Identifies Candidate Gene Loci Associated with the Progression of Non-Alcoholic Fatty Liver Disease
Source: PLoS One. 2014 Apr 17;9(4):e95604. doi: 10.1371/journal.pone.0095604 (PMC3990722; doi:10.1371/journal.pone.0095604)
Supplement: Table S1 — List of genes known to be associated with NAFLD. (XLSX) [file pone.0095604.s001.xlsx]

## Sheet: NAFLD genes
Table S1. List of genes associated with NAFLD
Symbol	Description
PNPLA3	patatin-like phospholipase domain containing 3
FGF21	fibroblast growth factor 21
RBP4	retinol binding protein 4
RETN	resistin
RDH5	retinol dehydrogenase 5
LUM	lumican
RGN	regucalcin
FABP4	fatty acid binding protein 4
PLIN2	perilipin 2
MTTP	microsomal triglyceride transfer protein
DGAT2	diacylglycerol O-acyltransferase 2
HFE	hemochromatosis
CHIT1	chitinase 1
UCP2	uncoupling protein 2
ADIPOQ	adiponectin
ADIPOR1	adiponectin receptor 1
ADIPOR2	adiponectin receptor 2
SREBF1	sterol regulatory element binding transcription factor 1
GCKR	glucokinase regulatory
KLF6	Kruppel-like factor 6
GPLD1	glycosylphosphatidylinositol specific phospholipase D1
APLN	apelin
FABP1	fatty acid binding protein 1
FDFT1	farnesyl-diphosphate farnesyltransferase 1
NPC1L1	NPC1-like 1
NAMPT	nicotinamide phosphoribosyltransferase
PEMT	phosphatidylethanolamine N-methyltransferase
PPARGC1A	peroxisome proliferator-activated receptor gamma, coactivator 1 alpha
SCD	stearoyl-CoA desaturase
PPARA	peroxisome proliferator-activated receptor alpha
SREBF2	sterol regulatory element binding transcription factor 2
CYP2E1	cytochrome P450, family 2, subfamily E, polypeptide 1
LEPR	leptin receptor
PPARG	peroxisome proliferator-activated receptor gamma
NR1I2	nuclear receptor subfamily 1, group I, member 2
APOC3	apolipoprotein C-III
APOB	apolipoprotein B
GHRL	ghrelin
CYP2A6	cytochrome P450, family 2, subfamily A, polypeptide 6
DPP4	dipeptidyl-peptidase 4
CYP2B6	cytochrome P450, family 2, subfamily B, polypeptide 6
CCL3	chemokine (C-C motif) ligand 3
CD40	CD40 molecule, TNF receptor superfamily member 5
CRP	C-reactive protein
SOD1	superoxide dismutase 1
TIMP1	TIMP metallopeptidase inhibitor 1
TLR4	toll-like receptor 4
TNF	tumor necrosis factor
APOA1	apolipoprotein A-I
AGTR1	angiotensin II receptor, type 1
HMOX1	heme oxygenase 1
NPY	neuropeptide Y
IGFBP3	insulin-like growth factor binding protein 3
IL1A	interleukin 1, alpha
FAS	Fas (TNF receptor superfamily, member 6)
CYP2D6	cytochrome P450, family 2, subfamily D, polypeptide 6
CYP2C9	cytochrome P450, family 2, subfamily C, polypeptide 9
PTEN	phosphatase and tensin homolog
CYP2C19	cytochrome P450, family 2, subfamily C, polypeptide 19
CYP1A2	cytochrome P450, family 1, subfamily A, polypeptide 2
CYP3A4	cytochrome P450, family 3, subfamily A, polypeptide 4
ACE	angiotensin I converting enzyme 1
IL6	interleukin 6
IL8	interleukin 8
CCL2	chemokine (C-C motif) ligand 2
APOE	apolipoprotein E
STAT3	signal transducer and activator of transcription 3
ICAM1	intercellular adhesion molecule 1
IGF1	insulin-like growth factor 1
NOS2	nitric oxide synthase 2
