# Supplementary material for: Genome-Wide Analysis of Copy Number Variation Identifies Candidate Gene Loci Associated with the Progression of Non-Alcoholic Fatty Liver Disease
Source: PLoS One. 2014 Apr 17;9(4):e95604. doi: 10.1371/journal.pone.0095604 (PMC3990722; doi:10.1371/journal.pone.0095604)
Supplement: Table S2 — CNV regions with candidate genes. (XLSX) [file pone.0095604.s002.xlsx]

## Sheet: Suppl Table 2
Table S2. CNV regions with candidate genes
NASH genome	Most frequently amplified regions with candidate genes in the NASH genome
	CNV	Candidate Genes
	14q11.2	OR11H13P, OR11H2, OR11K2P, OR4H12P, OR4K6P, OR4K3, OR4Q3, OR4M1, OR4K2, OR4K5, OR4K1
	11p15.4	OR52E4, OR52E7P
	Most frequently deleted regions with candidate genes in the NASH genome
	CNV	Genes
	11q11	OR4V1P, OR4P1P, OR4C11, OR4P4, OR4S2, OR4C6
	14q24.3	ACOT1
	16q12.2	CES1
	Most frequently amplified and deleted regions with candidate genes in the NASH genome
	CNV	Genes
	12p13.2	TAS2R64P, TAS2R14, TAS2R43
Simple steatosis genome	Most frequently amplified regions with candidate genes in the simple steatosis genome
	CNV	Genes
	10q11.22	NPY4R
	Most frequently deleted regions with candidate genes in the simple steatosis genome
	CNV	Genes
	11q11	OR4V1P, OR4P1P, OR4C11, OR4P4, OR4S2, OR4C6
	15q11.2	IGHD5OR15-5B, IGHD4OR15-4B, IGHD3OR15-3B, IGHD2OR15-2B, IGHD1OR15-1B, OR4M2, OR4N4, IGHV1OR15-1, IGHV4OR15-8, IGHV1OR15-6, OR11J2P, OR4N3P, IGHV1OR15-3, IGHV1OR15-4
